# Supplementary material for: Ferroptotic cardiomyocyte-derived exosomes promote cardiac macrophage M1 polarization during myocardial infarction
Source: PeerJ. 2022 Jul 6;10:e13717. doi: 10.7717/peerj.13717 (PMC9270880; doi:10.7717/peerj.13717)
Supplement: Supplemental Information 2 [file peerj-10-13717-s002.zip]

Archive with 32 entries (26 files):
- 20220316 Raw data/
- 20220316 Raw data/Fig 1A-1B Echocardiographic examination/
- 20220316 Raw data/Fig 1A-1B Echocardiographic examination/MI 1.JPG
- 20220316 Raw data/Fig 1A-1B Echocardiographic examination/MI 2.JPG
- 20220316 Raw data/Fig 1A-1B Echocardiographic examination/MI 3.JPG
- 20220316 Raw data/Fig 1A-1B Echocardiographic examination/sham 1.JPG
- 20220316 Raw data/Fig 1A-1B Echocardiographic examination/sham 2.JPG
- 20220316 Raw data/Fig 1A-1B Echocardiographic examination/sham 3.JPG
- 20220316 Raw data/Fig 1D MDA.xlsx
- 20220316 Raw data/Fig 1E Fe2+.xlsx
- 20220316 Raw data/Fig 1F WB gel/
- 20220316 Raw data/Fig 1F WB gel/GAPDH-IL-10.tif
- 20220316 Raw data/Fig 1F WB gel/GAPDH-NOS2.tif
- 20220316 Raw data/Fig 1F WB gel/IL-10.tif
- 20220316 Raw data/Fig 1F WB gel/NOS2.tif
- 20220316 Raw data/Fig 1F WB gel/Raw gray value.xlsx
- 20220316 Raw data/Fig 2A MDA.xlsx
- 20220316 Raw data/Fig 2B Fe2+.xlsx
- 20220316 Raw data/Fig 3B WB gel/
- 20220316 Raw data/Fig 3B WB gel/GAPDH and NOS2.tif
- 20220316 Raw data/Fig 3B WB gel/GAPDH-IL-10.tif
- 20220316 Raw data/Fig 3B WB gel/IL-10.tif
- 20220316 Raw data/Fig 3B WB gel/Raw gray value.xlsx
- 20220316 Raw data/Fig 3C FCM/
- 20220316 Raw data/Fig 3C FCM/Blank.pdf
- 20220316 Raw data/Fig 3C FCM/Fer-1-exo.pdf
- 20220316 Raw data/Fig 3C FCM/MI-exo.pdf
- 20220316 Raw data/Fig 4B-4C.xlsx
- 20220316 Raw data/Fig 4D WB gel/
- 20220316 Raw data/Fig 4D WB gel/GAPDH and Wnt1.tif
- 20220316 Raw data/Fig 4D WB gel/GAPDH a┬-catenin.tif
- 20220316 Raw data/Fig 4D WB gel/Raw gray value.xlsx
