# Supplementary material for: Ferroptotic cardiomyocyte-derived exosomes promote cardiac macrophage M1 polarization during myocardial infarction
Source: PeerJ. 2022 Jul 6;10:e13717. doi: 10.7717/peerj.13717 (PMC9270880; doi:10.7717/peerj.13717)
Supplement: Supplemental Information 2 [file peerj-10-13717-s002.zip › 20220316 Raw data/Fig 1D MDA.xlsx]

## Sheet: Sheet1
		standard concentration (μM)	0	2	10	20	50
		OD	0.043	0.045	0.05	0.058	0.08
	MDA	Sham		MDAcontent(μM)	protein content (mg)	MDA content per unit weight（μmol/mg)	MI		MDAcontent(μM)	protein content (mg)	MDA content per unit weight（μmol/mg)
		A1	0.091	68.4286	2.20667	31.0099	B1	0.152	155.571	3.54833	43.8435
		A2	0.079	51.2857	1.38167	37.1187	B2	0.13	124.143	2.09	59.3985
		A3	0.092	69.8571	2.99833	23.2987	B3	0.117	105.571	2.50667	42.1163
		A4	0.165	174.143	3.63167	47.9512	B4	0.116	104.143	1.72333	60.4311
		A5	0.126	118.429	2.50667	47.2454	B5	0.16	167	2.08167	80.2242
		average				37.3248	average				57.2027
		P value	0.0487238
