# Supplementary material for: Ferroptotic cardiomyocyte-derived exosomes promote cardiac macrophage M1 polarization during myocardial infarction
Source: PeerJ. 2022 Jul 6;10:e13717. doi: 10.7717/peerj.13717 (PMC9270880; doi:10.7717/peerj.13717)
Supplement: Supplemental Information 2 [file peerj-10-13717-s002.zip › 20220316 Raw data/Fig 1E Fe2+.xlsx]

## Sheet: Sheet1
	standard curve										heart tissue		sham组	MI组
	concentration(μM)	0	4.69	9.38	18.75	37.5	75	150	300			1	0.715	0.799
	OD	0.088	0.116	0.149	0.217	0.353	0.612	1.149	2.233			2	0.602	0.791
												3	0.544	0.775
												4	0.803	0.926
												5	0.689	0.97
												average	0.6706	0.8522
												concentration	81.7083	106.931
												Pvalue		0.0168988
