# Supplementary material for: Ferroptotic cardiomyocyte-derived exosomes promote cardiac macrophage M1 polarization during myocardial infarction
Source: PeerJ. 2022 Jul 6;10:e13717. doi: 10.7717/peerj.13717 (PMC9270880; doi:10.7717/peerj.13717)
Supplement: Supplemental Information 2 [file peerj-10-13717-s002.zip › 20220316 Raw data/Fig 1F WB gel/Raw gray value.xlsx]

## Sheet: IL-10
	Lanes	sample ID	Area	Mean	Min	Max	IntDen	RawIntDen
GAPDH	1	sham	1456	158.582	17	251	230895	230895
	2	MI	1456	185.909	24	255	270683	270683
	3	sham	1456	182.467	44	255	265672	265672
	4	MI	1456	176.484	33	255	256960	256960
	5	sham	1456	181.027	58	250	263575	263575
	6	MI	1456	166.723	23	251	242749	242749
IL-10	1	sham	1624	62.22	0	142	101046	101046
	2	MI	1624	26.43	0	58	42923	42923
	3	sham	1624	74.238	0	148	120563	120563
	4	MI	1624	41.801	0	77	67885	67885
	5	sham	1624	80.579	0	174	130860	130860
	6	MI	1624	36.893	0	85	59914	59914
	Primary antibody	dilution rate	manufacturer		code No.	secondary antibody			dilution rate	manufacturer	code No.
	GAPDH	1/20000	proteintech		60004-1-Ig	Goat Anti-Mouse IgG H&L(HRP)			1/10000	abcam	ab205719
	IL-10	1/1000	Bioss		bs-0698R

## Sheet: NOS2
	Lanes	sample ID	Area	Mean	Min	Max	IntDen	RawIntDen
GAPDH	1	sham	1219	142.952	26	254	174259	174259
	2	MI	1219	138.901	25	255	169320	169320
	3	sham	1219	131.486	25	255	160281	160281
	4	MI	1219	128.216	27	253	156295	156295
	5	sham	1219	134.381	31	255	163811	163811
	6	MI	1219	109.938	30	255	134015	134015
NOS2	1	sham	987	209.36	143	254	206638	206638
	2	MI	987	220.398	170	253	217533	217533
	3	sham	987	187.244	52	255	184810	184810
	4	MI	987	204.508	103	255	201849	201849
	5	sham	987	177.921	15	255	175608	175608
	6	MI	987	179.293	25	249	176962	176962
	Primary antibody	dilution rate	manufacturer		code No.	secondary antibody			dilution rate	manufacturer	code No.
	GAPDH	1/20000	proteintech		60004-1-Ig	Goat Anti-Mouse IgG H&L(HRP)			1/10000	abcam	ab205719
	NOS2	1/1000	Snata cruz		SC-7271
