# Supplementary material for: Ferroptotic cardiomyocyte-derived exosomes promote cardiac macrophage M1 polarization during myocardial infarction
Source: PeerJ. 2022 Jul 6;10:e13717. doi: 10.7717/peerj.13717 (PMC9270880; doi:10.7717/peerj.13717)
Supplement: Supplemental Information 2 [file peerj-10-13717-s002.zip › 20220316 Raw data/Fig 2A MDA.xlsx]

## Sheet: Sheet1
	standard curve
		standard concentration (μM)	0	2	10	20	50
		OD	0.041	0.046	0.052	0.06	0.083
	sample
		group	OD	concentration (μM)	MDA content per unit weight（μmol/mg)	average	Pvalue
		MI	0.061	22.25	58.5526	56.3596	0.00808498
			0.057	17.25	45.3947
			0.063	24.75	65.1316
		MI+Fer-1	0.045	2.25	5.23256	15.8915
			0.049	7.25	16.8605
			0.052	11	25.5814
