# Supplementary material for: Ferroptotic cardiomyocyte-derived exosomes promote cardiac macrophage M1 polarization during myocardial infarction
Source: PeerJ. 2022 Jul 6;10:e13717. doi: 10.7717/peerj.13717 (PMC9270880; doi:10.7717/peerj.13717)
Supplement: Supplemental Information 2 [file peerj-10-13717-s002.zip › 20220316 Raw data/Fig 2B Fe2+.xlsx]

## Sheet: Sheet1
	standard curve
	concentration(μM)	0	4.69	9.38	18.75	37.5	75	150	300
	OD	0.048	0.114	0.151	0.219	0.352	0.614	1.147	2.231
	sample
	group	OD	concentration(μM)	average	Pvalue
	MI	0.135	8.34722	9.13426	0.00221154
		0.142	9.31944
		0.145	9.73611
	MI+Fer-1	0.113	5.29167	5.24537
		0.108	4.59722
		0.117	5.84722
