# Supplementary material for: Ferroptotic cardiomyocyte-derived exosomes promote cardiac macrophage M1 polarization during myocardial infarction
Source: PeerJ. 2022 Jul 6;10:e13717. doi: 10.7717/peerj.13717 (PMC9270880; doi:10.7717/peerj.13717)
Supplement: Supplemental Information 2 [file peerj-10-13717-s002.zip › 20220316 Raw data/Fig 3B WB gel/Raw gray value.xlsx]

## Sheet: IL-10
	Lanes	sample ID	Area	Mean	Min	Max	IntDen	RawIntDen
GAPDH	1	blank	960	129.29	36	246	124118	124118
	2	MI-exo	960	138.76	33	255	133210	133210
	3	Fer-1-exo	960	140.443	41	255	134825	134825
	4	blank	960	135.331	39	255	129918	129918
	5	MI-exo	960	137.196	35	252	131708	131708
	6	Fer-1-exo	960	129.527	33	254	124346	124346
	7	blank	960	124.728	35	255	119739	119739
	8	MI-exo	960	120.806	45	250	115974	115974
	9	Fer-1-exo	960	118.189	44	244	113461	113461
IL-10	1	blank	703	173.293	36	251	121825	121825
	2	MI-exo	703	140.1	38	251	98490	98490
	3	Fer-1-exo	703	165.248	29	254	116169	116169
	4	blank	703	188.074	28	255	132216	132216
	5	MI-exo	703	138.994	28	255	97713	97713
	6	Fer-1-exo	703	183.347	33	255	128893	128893
	7	blank	703	191.175	38	251	134396	134396
	8	MI-exo	703	132.208	35	255	92942	92942
	9	Fer-1-exo	703	180.526	32	253	126910	126910
	Primary antibody	dilution rate	manufacturer		code No.	secondary antibody			dilution rate	manufacturer	code No.
	GAPDH	1/20000	proteintech		60004-1-Ig	Goat Anti-Mouse IgG H&L(HRP)			1/10000	abcam	ab205719
	IL-10	1/1000	Bioss		bs-0698R

## Sheet: NOS2
	Lanes	sample ID	Area	Mean	Min	Max	IntDen	RawIntDen
GAPDH	1	blank	1196	133.386	26	255	159530	159530
	2	MI-exo	1196	121.149	31	251	144894	144894
	3	Fer-1-exo	1196	137.954	31	253	164993	164993
	4	blank	1196	129.059	32	251	154355	154355
	5	MI-exo	1196	141.462	29	253	169188	169188
	6	Fer-1-exo	1196	133.424	29	251	159575	159575
	7	blank	1196	118.869	30	253	142167	142167
	8	MI-exo	1196	123.05	32	251	147168	147168
	9	Fer-1-exo	1196	128.943	28	255	154216	154216
NOS2	1	blank	760	163.534	10	255	124286	124286
	2	MI-exo	760	182.968	14	255	139056	139056
	3	Fer-1-exo	760	169.062	10	255	128487	128487
	4	blank	760	151.813	15	255	115378	115378
	5	MI-exo	760	187.829	12	255	142750	142750
	6	Fer-1-exo	760	166.966	14	255	126894	126894
	7	blank	760	150.157	14	255	114119	114119
	8	MI-exo	760	181.3	12	255	137788	137788
	9	Fer-1-exo	760	155.641	8	249	118287	118287
	Primary antibody	dilution rate	manufacturer		code No.	secondary antibody			dilution rate	manufacturer	code No.
	GAPDH	1/20000	proteintech		60004-1-Ig	Goat Anti-Mouse IgG H&L(HRP)			1/10000	abcam	ab205719
	NOS2	1/1000	Snata cruz		SC-7271
