# Supplementary material for: Ferroptotic cardiomyocyte-derived exosomes promote cardiac macrophage M1 polarization during myocardial infarction
Source: PeerJ. 2022 Jul 6;10:e13717. doi: 10.7717/peerj.13717 (PMC9270880; doi:10.7717/peerj.13717)
Supplement: Supplemental Information 2 [file peerj-10-13717-s002.zip › 20220316 Raw data/Fig 4B-4C.xlsx]

## Sheet: Sheet1
		group		Phagocytic cells	number of zymosan particles in the cell	Phagocytic index	average
		blank	1	30	129	4.3	4.722
			2	31	127	4.09677
			3	13	75	5.76923
		MI-exo	1	28	72	2.57143	2.58578
			2	52	131	2.51923
			3	33	88	2.66667
		Fer-1-exo	1	14	55	3.92857	3.84547
			2	17	67	3.94118
			3	18	66	3.66667
		Tukey's multiple comparisons test	Mean Diff.	Significant?	Summary	Adjusted P Value
		blank vs. MI-exo	1.488	Yes	****	<0.0001
		blank vs. Fer-1-exo	0.228	No	ns	0.3006
		MI-exo vs. Fer-1-exo	-1.26	Yes	***	0.0002
