# Supplementary material for: Ferroptotic cardiomyocyte-derived exosomes promote cardiac macrophage M1 polarization during myocardial infarction
Source: PeerJ. 2022 Jul 6;10:e13717. doi: 10.7717/peerj.13717 (PMC9270880; doi:10.7717/peerj.13717)
Supplement: Supplemental Information 2 [file peerj-10-13717-s002.zip › 20220316 Raw data/Fig 4D WB gel/Raw gray value.xlsx]

## Sheet: WNT1
	Lanes	sample ID	Area	Mean	Min	Max	IntDen	RawIntDen
GAPDH	1	blank	792	132.773	6	253	105156	105156
	2	MI-exo	792	133.499	8	251	105731	105731
	3	Fer-1-exo	792	145.457	7	253	115202	115202
	4	blank	792	152.479	7	253	120763	120763
	5	MI-exo	792	154.549	6	252	122403	122403
	6	Fer-1-exo	792	142.222	6	255	112640	112640
	7	blank	792	143.093	5	255	113330	113330
	8	MI-exo	792	132.999	3	255	105335	105335
	9	Fer-1-exo	792	141.61	2	255	112155	112155
WNT1	1	blank	800	143.008	6	255	114406	114406
	2	MI-exo	800	214.04	82	255	171232	171232
	3	Fer-1-exo	800	188.761	5	255	151009	151009
	4	blank	800	150.49	4	255	120392	120392
	5	MI-exo	800	221.336	17	255	177069	177069
	6	Fer-1-exo	800	206.016	4	255	164813	164813
	7	blank	800	129.526	6	253	103621	103621
	8	MI-exo	800	205.616	47	255	164493	164493
	9	Fer-1-exo	800	184.178	5	255	147342	147342
	Primary antibody	dilution rate	manufacturer		code No.	secondary antibody			dilution rate	manufacturer	code No.
	GAPDH	1/20000	proteintech		60004-1-Ig	Goat Anti-Mouse IgG H&L(HRP)			1/10000	abcam	ab205719
	WNT1	1/1000	santa cruz		sc514531

## Sheet: β-catenin
	Lanes	sample ID	Area	Mean	Min	Max	IntDen	RawIntDen
GAPDH	1	blank	544	137.165	44	246	74618	74618
	2	MI-exo	544	132.006	47	244	71811	71811
	3	Fer-1-exo	544	126.984	54	253	69079	69079
	4	blank	544	148.18	63	246	80610	80610
	5	MI-exo	544	157.077	64	244	85450	85450
	6	Fer-1-exo	544	152.504	60	245	82962	82962
	7	blank	544	143.083	62	240	77837	77837
	8	MI-exo	544	139.877	75	247	76093	76093
	9	Fer-1-exo	544	138.496	70	246	75342	75342
β-catenin	1	blank	476	191.315	168	247	91066	91066
	2	MI-exo	476	237.735	173	244	113162	113162
	3	Fer-1-exo	476	231.265	182	242	110082	110082
	4	blank	476	206.924	149	246	98496	98496
	5	MI-exo	476	274.916	214	252	130860	130860
	6	Fer-1-exo	476	250.107	164	248	119051	119051
	7	blank	476	201.918	128	246	96113	96113
	8	MI-exo	476	259.246	220	253	123401	123401
	9	Fer-1-exo	476	225.479	196	246	107328	107328
	Primary antibody	dilution rate	manufacturer		code No.	secondary antibody			dilution rate	manufacturer	code No.
	GAPDH	1/20000	proteintech		60004-1-Ig	Goat Anti-Mouse IgG H&L(HRP)			1/10000	abcam	ab205719
	β-catenin	1/1000	CST		8480T
